# Supplementary material for: Preparation of Nanoparticle-Loaded Extracellular Vesicles Using Direct Flow Filtration
Source: Pharmaceutics. 2023 May 20;15(5):1551. doi: 10.3390/pharmaceutics15051551 (PMC10221999; doi:10.3390/pharmaceutics15051551)
Supplement: Supplementary file 1 [file pharmaceutics-15-01551-s001.zip]

Archive with 1 entries (1 files):
- pharmaceutics-2390658-supplementary.pdf
